# Supplementary material for: Accelerated Production of Biopharmaceuticals via Microwave-Assisted Freeze-Drying (MFD)
Source: Pharmaceutics. 2023 Apr 27;15(5):1342. doi: 10.3390/pharmaceutics15051342 (PMC10223035; doi:10.3390/pharmaceutics15051342)
Supplement: Supplementary file 1 [file pharmaceutics-15-01342-s001.zip]

Archive with 1 entries (1 files):
- pharmaceutics-2301797-supplementary.pdf
